# Supplementary material for: Genetic surveillance of Plasmodium falciparum populations following treatment policy revisions in the Greater Mekong Subregion
Source: Nat Commun. 2025 May 20;16:4689. doi: 10.1038/s41467-025-59946-1 (PMC12092748; doi:10.1038/s41467-025-59946-1)
Supplement: Supplementary file 3 — Source Data [file 41467_2025_59946_MOESM3_ESM.xlsx]

## Sheet: Figure1a
Country	Year	Quarter	GenRe samples	WHO Prevalence
KH	2017	Q1	49	5.90881
KH	2020	Q3	14	0.113654
KH	2020	Q4	16	0.0639311
KH	2021	Q1	15	0.0564184
KH	2021	Q2	4	0.0221922
KH	2021	Q3	18	0.0324421
KH	2021	Q4	27	0.0554307
KH	2022	Q1	13	0.0327255
KH	2022	Q2	38	0.0414668
KH	2022	Q3	41	0.0496083
KH	2022	Q4	7	0.0360128
LA	2017	Q1	1	1.23858
LA	2017	Q2	130	1.65277
LA	2017	Q3	271	1.68937
LA	2017	Q4	193	2.31264
LA	2018	Q1	132	1.76038
LA	2018	Q2	176	1.85835
LA	2018	Q3	300	1.47875
LA	2018	Q4	242	1.7169
LA	2019	Q1	55	0.7288
LA	2019	Q2	48	0.28576
LA	2019	Q3	110	0.344619
LA	2019	Q4	114	0.325863
LA	2020	Q1	51	0.175426
LA	2020	Q2	10	0.100221
LA	2020	Q3	114	0.307308
LA	2020	Q4	131	0.446834
LA	2021	Q1	80	0.20008
LA	2021	Q2	61	0.288679
LA	2021	Q3	73	0.22019
LA	2021	Q4	39	0.135466
LA	2022	Q1	11	0.0484911
LA	2022	Q2	29	0.0776206
LA	2022	Q3	25	0.0639048
LA	2022	Q4	4	0.0313678
VN	2017	Q1	5	0.0820345
VN	2017	Q2	49	0.0569757
VN	2017	Q3	168	0.105375
VN	2017	Q4	425	0.223039
VN	2018	Q1	444	0.199133
VN	2018	Q2	96	0.0585355
VN	2018	Q3	158	0.11957
VN	2018	Q4	346	0.240007
VN	2019	Q1	181	0.194434
VN	2019	Q2	282	0.137759
VN	2019	Q3	260	0.123934
VN	2019	Q4	397	0.203659
VN	2020	Q1	167	0.118319
VN	2020	Q2	35	0.0305138
VN	2020	Q3	33	0.0237591
VN	2020	Q4	37	0.0246686
VN	2021	Q1	21	0.0160993
VN	2021	Q2	23	0.0128228
VN	2021	Q3	12	0.00909605
VN	2021	Q4	40	0.0251403
VN	2022	Q1	5	0.0096791
VN	2022	Q2	17	0.0109981
VN	2022	Q3	108	0.0354063
VN	2022	Q4	31	0.0170148
KH	2017	Q2	NA	10.8768
KH	2017	Q3	NA	12.364
KH	2017	Q4	NA	14.1503
KH	2018	Q1	NA	9.80946
KH	2018	Q2	NA	7.31497
KH	2018	Q3	NA	5.41869
KH	2018	Q4	NA	4.14422
KH	2019	Q1	NA	1.49551
KH	2019	Q2	NA	0.691952
KH	2019	Q3	NA	0.715602
KH	2019	Q4	NA	0.583297
KH	2020	Q1	NA	0.165757
KH	2020	Q2	NA	0.130254

## Sheet: Figure1b
Country	AdmDivName	AdmDiv1_GID	Latitude	Longitude	SampleCount
KH	Mondulkiri	KHM.14_1	12.766	106.991	18
KH	Pursat	KHM.17_1	12.3652	103.636	109
KH	Ratanakiri	KHM.20_1	13.7929	107.087	26
KH	Stung Treng	KHM.22_1	13.8034	106.177	23
KH	Kampong Speu	KHM.5_1	11.541	104.298	66
LA	Attapeu	LAO.1_1	14.7939	106.945	748
LA	Salavan	LAO.11_1	15.8484	106.274	246
LA	Savannakhet	LAO.12_1	16.5537	105.706	1077
LA	Sekong	LAO.17_1	15.582	107.039	47
LA	Champasak	LAO.4_1	14.7717	105.961	282
VN	Binh Phuoc	VNM.10_1	11.7553	106.909	406
VN	Binh Thuan	VNM.11_1	11.1188	108.046	8
VN	Dak Lak	VNM.15_1	12.8246	108.207	638
VN	Dak Nong	VNM.16_1	12.228	107.689	185
VN	Gia Lai	VNM.21_1	13.7977	108.241	1609
VN	Khanh Hoa	VNM.32_1	12.3263	109.032	82
VN	Kon Tum	VNM.34_1	14.6486	107.877	3
VN	Ninh Thuan	VNM.43_1	11.7052	108.869	71
VN	Phu Yen	VNM.45_1	13.1717	109.06	278
VN	Quang Tri	VNM.50_1	16.7457	106.93	59

## Sheet: Figure2
Country	AdmDivName	AdmDiv1_GID	Time period	Latitude	Longitude	SampleCount	Artemisinin	Piperaquine	Mefloquine	Chloroquine	Pyrimethamine	Sulfadoxine	DHA-PPQ	AS-MQ	S-P	S-P-IPTp
KH	Ratanakiri	KHM.20_1	2017-2019	13.7929	107.087	26	0.884615	0.875	0	1	1	0.9	0.833333	0	1	NA
KH	Stung Treng	KHM.22_1	2017-2019	13.8034	106.177	23	0.909091	0.666667	0	1	1	1	0.571429	0	1	NA
LA	Attapeu	LAO.1_1	2017-2019	14.7939	106.945	357	0.528986	0.434783	0.0974359	1	1	0.853583	0.395238	0.0923077	0.996212	0.169811
LA	Salavan	LAO.11_1	2017-2019	15.8484	106.274	229	0.117647	0.00675676	0	0.899038	0.976744	0.247573	0	0	0.405594	0.00719424
LA	Savannakhet	LAO.12_1	2017-2019	16.5537	105.706	883	0.10675	0.010395	0	0.865789	0.963109	0.235135	0	0	0.382006	0.0341246
LA	Sekong	LAO.17_1	2017-2019	15.582	107.039	34	0.2	0.105263	NA	1	1	0.962963	0.0666667	NA	0.55	0
LA	Champasak	LAO.4_1	2017-2019	14.7717	105.961	269	0.645503	0.763158	0.0116279	1	0.996124	0.890244	0.674419	0.0116279	0.95	0.166667
VN	Binh Phuoc	VNM.10_1	2017-2019	11.7553	106.909	399	0.931034	0.868512	0	1	1	1	0.822642	0	1	0.181818
VN	Dak Lak	VNM.15_1	2017-2019	12.8246	108.207	590	0.966797	0.868468	0.00679117	0.994186	1	0.998185	0.868041	0.00579151	0.997481	0.125
VN	Dak Nong	VNM.16_1	2017-2019	12.228	107.689	178	0.955128	0.778443	0	1	1	0.980263	0.782313	0	0.970297	0.142857
VN	Gia Lai	VNM.21_1	2017-2019	13.7977	108.241	1241	0.878292	0.808566	0.000834028	0.992786	0.999111	0.985294	0.807393	0.00091659	0.981503	0.025641
VN	Khanh Hoa	VNM.32_1	2017-2019	12.3263	109.032	81	0.213333	0.0394737	0	0.957143	1	0.974359	0.0277778	0	0.772727	0
VN	Kon Tum	VNM.34_1	2017-2019	14.6486	107.877	3	0.5	0.333333	0.333333	1	1	1	0.5	0	1	0
VN	Ninh Thuan	VNM.43_1	2017-2019	11.7052	108.869	68	0.0645161	0.112903	0.0983607	0.214286	1	0.982759	0	0.0357143	0.818182	0
VN	Phu Yen	VNM.45_1	2017-2019	13.1717	109.06	197	0.994444	0.95288	0	1	1	0.994536	0.95977	0	1	0
VN	Quang Tri	VNM.50_1	2017-2019	16.7457	106.93	54	0.155556	0.04	0	0.714286	0.78	0.574468	0	0	0.333333	0
KH	Mondulkiri	KHM.14_1	2020-2021	12.766	106.991	11	0.777778	0.3	0	1	1	1	0.375	0	1	0.666667
KH	Pursat	KHM.17_1	2020-2021	12.3652	103.636	25	0.904762	0.208333	0	1	1	1	0.173913	0	1	0.75
KH	Kampong Speu	KHM.5_1	2020-2021	11.541	104.298	58	1	0.0344828	0	1	1	1	0.0196078	0	1	1
LA	Attapeu	LAO.1_1	2020-2021	14.7939	106.945	332	0.954064	0.016129	0.0382775	1	1	0.978648	0.0164835	0.0382775	1	0
LA	Salavan	LAO.11_1	2020-2021	15.8484	106.274	15	0.272727	0	0	1	1	0.25	0	0	0.8	0.2
LA	Savannakhet	LAO.12_1	2020-2021	16.5537	105.706	186	0.0253165	0	0.00662252	0.54878	0.895706	0.0387097	0	0	0.22293	0.0138889
LA	Sekong	LAO.17_1	2020-2021	15.582	107.039	13	0.333333	0	0	1	1	1	0	0	1	0
LA	Champasak	LAO.4_1	2020-2021	14.7717	105.961	13	0.923077	0	0	0.9	1	0.888889	0	0	1	0
VN	Binh Phuoc	VNM.10_1	2020-2021	11.7553	106.909	7	0.857143	0.428571	0	1	1	1	0.428571	0	1	0.333333
VN	Binh Thuan	VNM.11_1	2020-2021	11.1188	108.046	8	1	0.857143	0	1	1	1	1	0	1	NA
VN	Dak Lak	VNM.15_1	2020-2021	12.8246	108.207	46	1	0.956522	0	1	1	1	0.954545	0	1	NA
VN	Dak Nong	VNM.16_1	2020-2021	12.228	107.689	7	1	0.571429	0	1	1	1	0.4	0	1	0
VN	Gia Lai	VNM.21_1	2020-2021	13.7977	108.241	224	1	0.502242	0	1	1	1	0.5	0	1	NA
VN	Khanh Hoa	VNM.32_1	2020-2021	12.3263	109.032	1	NA	0	0	1	1	1	NA	NA	NA	NA
VN	Ninh Thuan	VNM.43_1	2020-2021	11.7052	108.869	1	0	0	0	0	1	1	0	0	1	0
VN	Phu Yen	VNM.45_1	2020-2021	13.1717	109.06	72	1	0.657143	0	1	1	1	0.576923	0	1	NA
VN	Quang Tri	VNM.50_1	2020-2021	16.7457	106.93	2	0	0	0	0.5	1	0	0	0	0	0
KH	Mondulkiri	KHM.14_1	2022	12.766	106.991	7	0.285714	0.285714	0	1	1	1	0.285714	0	1	1
KH	Pursat	KHM.17_1	2022	12.3652	103.636	84	0.955224	0	0	1	1	1	0	0	1	1
KH	Kampong Speu	KHM.5_1	2022	11.541	104.298	8	0.857143	0	0	1	1	1	0	0	1	1
LA	Attapeu	LAO.1_1	2022	14.7939	106.945	59	0.962264	0	0	1	1	1	0	0	1	0
LA	Salavan	LAO.11_1	2022	15.8484	106.274	2	0	1	0	NA	NA	NA	0	0	NA	NA
LA	Savannakhet	LAO.12_1	2022	16.5537	105.706	8	0	0	0	1	1	0	0	0	0.75	0
VN	Dak Lak	VNM.15_1	2022	12.8246	108.207	2	1	0	0	1	1	1	0	0	1	NA
VN	Gia Lai	VNM.21_1	2022	13.7977	108.241	144	1	0	0	1	1	1	0	0	1	NA
VN	Ninh Thuan	VNM.43_1	2022	11.7052	108.869	2	0	0	0	0	1	1	0	0	1	0
VN	Phu Yen	VNM.45_1	2022	13.1717	109.06	9	1	0.111111	0	1	1	1	0	0	1	NA
VN	Quang Binh	VNM.46_1	2022	17.5316	106.294	1	NA	0	0	1	NA	NA	NA	NA	NA	NA
VN	Quang Tri	VNM.50_1	2022	16.7457	106.93	3	0	0	0	1	1	0.333333	0	0	0.666667	0

## Sheet: Figure3
Year	Drug	Resistant	Sensitive	Total	Resistance
2017	Artemisinin	501	393	894	0.560403
2017	Chloroquine	1027	97	1124	0.913701
2017	Mefloquine	10	686	696	0.0143678
2017	Piperaquine	516	661	1177	0.438403
2017	Pyrimethamine	1206	19	1225	0.98449
2017	Sulfadoxine	861	310	1171	0.735269
2018	Artemisinin	1013	670	1683	0.601901
2018	Chloroquine	1679	49	1728	0.971644
2018	Mefloquine	13	1227	1240	0.0104839
2018	Piperaquine	805	484	1289	0.624515
2018	Pyrimethamine	1700	24	1724	0.986079
2018	Sulfadoxine	1312	427	1739	0.754457
2019	Artemisinin	1025	154	1179	0.869381
2019	Chloroquine	1217	38	1255	0.969721
2019	Mefloquine	9	1183	1192	0.00755034
2019	Piperaquine	960	247	1207	0.79536
2019	Pyrimethamine	1234	3	1237	0.997575
2019	Sulfadoxine	1144	105	1249	0.915933
2020	Artemisinin	442	79	521	0.848369
2020	Chloroquine	551	4	555	0.992793
2020	Mefloquine	6	465	471	0.0127389
2020	Piperaquine	219	257	476	0.460084
2020	Pyrimethamine	498	14	512	0.972656
2020	Sulfadoxine	480	71	551	0.871143
2021	Artemisinin	259	111	370	0.7
2021	Chloroquine	295	73	368	0.80163
2021	Mefloquine	3	374	377	0.00795756
2021	Piperaquine	9	252	261	0.0344828
2021	Pyrimethamine	360	3	363	0.991736
2021	Sulfadoxine	234	96	330	0.709091
2022	Artemisinin	248	22	270	0.918519
2022	Chloroquine	280	2	282	0.992908
2022	Mefloquine	0	317	317	0
2022	Piperaquine	5	311	316	0.0158228
2022	Pyrimethamine	238	0	238	1
2022	Sulfadoxine	233	6	239	0.974895

## Sheet: Figure4
Year	Quarter	Resistant	Sensitive	Total	Resistance	lwr.ci	upr.ci
2017	Q1	4	1	5	0.8	0.298791	0.98947
2017	Q2	18	28	46	0.391304	0.254552	0.54605
2017	Q3	64	86	150	0.426667	0.347149	0.509999
2017	Q4	283	101	384	0.736979	0.689394	0.779732
2018	Q1	284	38	322	0.881988	0.840437	0.91414
2018	Q2	54	31	85	0.635294	0.523233	0.734999
2018	Q3	91	58	149	0.610738	0.527218	0.688456
2018	Q4	246	65	311	0.790997	0.740681	0.833961
2019	Q1	142	27	169	0.840237	0.774246	0.89031
2019	Q2	225	43	268	0.839552	0.788822	0.880284
2019	Q3	221	39	260	0.85	0.799402	0.889961
2019	Q4	351	37	388	0.904639	0.869874	0.931126
2020	Q1	153	13	166	0.921687	0.867021	0.955924
2020	Q2	30	5	35	0.857143	0.689578	0.946186
2020	Q3	16	17	33	0.484848	0.311668	0.661454
2020	Q4	12	24	36	0.333333	0.19103	0.510516
2021	Q1	3	18	21	0.142857	0.037643	0.373566
2021	Q2	1	20	21	0.047619	0.00249075	0.258735
2021	Q3	0	12	12	0	0	0.301254
2021	Q4	0	40	40	0	0	0.109125
2022	Q1	0	5	5	0	0	0.537056
2022	Q2	0	17	17	0	0	0.229221
2022	Q3	1	105	106	0.00943396	0.000492651	0.0590101
2022	Q4	0	31	31	0	0	0.137271

## Sheet: Figure5
AdmDiv1	Year	Pfkelch13	Count
Attapeu	2017	-	45
Attapeu	2017	C580Y	35
Attapeu	2017	Heterozygous	2
Attapeu	2017	R539T	1
Attapeu	2017	WT	18
Attapeu	2018	-	15
Attapeu	2018	C580Y	80
Attapeu	2018	Heterozygous	3
Attapeu	2018	R539T	10
Attapeu	2018	WT	100
Attapeu	2019	-	10
Attapeu	2019	C580Y	9
Attapeu	2019	Heterozygous	6
Attapeu	2019	R539T	11
Attapeu	2019	WT	12
Attapeu	2020	-	30
Attapeu	2020	C580Y	32
Attapeu	2020	Heterozygous	2
Attapeu	2020	R539T	136
Attapeu	2020	WT	10
Attapeu	2021	-	8
Attapeu	2021	C580Y	44
Attapeu	2021	Heterozygous	9
Attapeu	2021	R539T	58
Attapeu	2021	WT	3
Attapeu	2022	-	6
Attapeu	2022	C580Y	34
Attapeu	2022	R539T	17
Attapeu	2022	WT	2
Binh Phuoc	2017	-	9
Binh Phuoc	2017	C580Y	37
Binh Phuoc	2017	Heterozygous	1
Binh Phuoc	2017	WT	4
Binh Phuoc	2018	-	28
Binh Phuoc	2018	C580Y	269
Binh Phuoc	2018	Heterozygous	9
Binh Phuoc	2018	WT	18
Binh Phuoc	2019	-	3
Binh Phuoc	2019	C580Y	18
Binh Phuoc	2019	Heterozygous	1
Binh Phuoc	2019	WT	2
Binh Phuoc	2020	C580Y	3
Binh Phuoc	2021	C580Y	3
Binh Phuoc	2021	WT	1
Binh Thuan	2020	-	1
Binh Thuan	2020	C580Y	6
Binh Thuan	2021	C580Y	1
Champasak	2017	-	56
Champasak	2017	C580Y	27
Champasak	2017	Heterozygous	1
Champasak	2017	WT	10
Champasak	2018	-	14
Champasak	2018	C580Y	75
Champasak	2018	Heterozygous	2
Champasak	2018	WT	56
Champasak	2019	-	4
Champasak	2019	C580Y	20
Champasak	2019	Heterozygous	3
Champasak	2019	WT	1
Champasak	2020	R539T	1
Champasak	2020	WT	1
Champasak	2021	R539T	11
Dak Lak	2017	-	44
Dak Lak	2017	C580Y	115
Dak Lak	2017	Heterozygous	2
Dak Lak	2017	WT	6
Dak Lak	2018	-	12
Dak Lak	2018	C580Y	108
Dak Lak	2018	Heterozygous	3
Dak Lak	2018	WT	2
Dak Lak	2019	-	15
Dak Lak	2019	C580Y	272
Dak Lak	2019	Heterozygous	2
Dak Lak	2019	WT	9
Dak Lak	2020	-	2
Dak Lak	2020	C580Y	44
Dak Lak	2022	-	1
Dak Lak	2022	C580Y	1
Dak Nong	2017	-	5
Dak Nong	2017	C580Y	52
Dak Nong	2017	WT	3
Dak Nong	2018	-	9
Dak Nong	2018	C580Y	55
Dak Nong	2018	Heterozygous	2
Dak Nong	2018	WT	4
Dak Nong	2019	-	6
Dak Nong	2019	C580Y	42
Dak Nong	2020	-	2
Dak Nong	2020	C580Y	4
Dak Nong	2020	Heterozygous	1
Gia Lai	2017	-	51
Gia Lai	2017	C469F	3
Gia Lai	2017	C580Y	139
Gia Lai	2017	Heterozygous	6
Gia Lai	2017	R539T	1
Gia Lai	2017	WT	72
Gia Lai	2018	-	26
Gia Lai	2018	C469F	1
Gia Lai	2018	C580Y	374
Gia Lai	2018	Heterozygous	6
Gia Lai	2018	WT	39
Gia Lai	2019	-	45
Gia Lai	2019	C580Y	449
Gia Lai	2019	Heterozygous	6
Gia Lai	2019	WT	23
Gia Lai	2020	-	2
Gia Lai	2020	C580Y	149
Gia Lai	2021	-	1
Gia Lai	2021	C580Y	72
Gia Lai	2022	-	23
Gia Lai	2022	C580Y	119
Gia Lai	2022	Heterozygous	2
Kampong Speu	2020	-	5
Kampong Speu	2020	C580Y	4
Kampong Speu	2020	Y493H	11
Kampong Speu	2021	-	2
Kampong Speu	2021	C580Y	28
Kampong Speu	2021	Heterozygous	3
Kampong Speu	2021	Y493H	5
Kampong Speu	2022	C580Y	3
Kampong Speu	2022	Heterozygous	1
Kampong Speu	2022	WT	1
Kampong Speu	2022	Y493H	3
Khanh Hoa	2017	C580Y	1
Khanh Hoa	2017	Heterozygous	2
Khanh Hoa	2017	P553L	10
Khanh Hoa	2017	WT	13
Khanh Hoa	2018	-	4
Khanh Hoa	2018	C580Y	1
Khanh Hoa	2018	P553L	3
Khanh Hoa	2018	WT	40
Khanh Hoa	2019	C580Y	1
Khanh Hoa	2019	WT	6
Khanh Hoa	2020	-	1
Kon Tum	2019	-	1
Kon Tum	2019	C580Y	1
Kon Tum	2019	WT	1
Mondulkiri	2020	-	1
Mondulkiri	2020	C580Y	1
Mondulkiri	2020	WT	2
Mondulkiri	2021	-	1
Mondulkiri	2021	C580Y	6
Mondulkiri	2022	C580Y	2
Mondulkiri	2022	WT	5
Ninh Thuan	2017	-	21
Ninh Thuan	2017	C580Y	2
Ninh Thuan	2017	Heterozygous	2
Ninh Thuan	2017	WT	18
Ninh Thuan	2018	-	9
Ninh Thuan	2018	WT	3
Ninh Thuan	2019	-	5
Ninh Thuan	2019	WT	8
Ninh Thuan	2020	WT	1
Ninh Thuan	2022	WT	2
Phu Yen	2019	-	15
Phu Yen	2019	C580Y	179
Phu Yen	2019	Heterozygous	2
Phu Yen	2019	WT	1
Phu Yen	2020	-	18
Phu Yen	2020	C580Y	37
Phu Yen	2021	-	1
Phu Yen	2021	C580Y	16
Phu Yen	2022	-	4
Phu Yen	2022	C580Y	5
Pursat	2020	-	1
Pursat	2020	C580Y	4
Pursat	2020	WT	1
Pursat	2021	C580Y	1
Pursat	2021	Heterozygous	3
Pursat	2021	WT	1
Pursat	2021	Y493H	14
Pursat	2022	-	7
Pursat	2022	A578S	2
Pursat	2022	Heterozygous	10
Pursat	2022	WT	1
Pursat	2022	Y493H	64
Quang Binh	2022	-	1
Quang Tri	2017	-	3
Quang Tri	2017	C580Y	6
Quang Tri	2017	Heterozygous	4
Quang Tri	2017	WT	15
Quang Tri	2018	-	2
Quang Tri	2018	WT	17
Quang Tri	2019	C580Y	1
Quang Tri	2019	WT	6
Quang Tri	2020	WT	1
Quang Tri	2021	WT	1
Quang Tri	2022	-	1
Quang Tri	2022	WT	2
Ratanakiri	2017	C580Y	21
Ratanakiri	2017	P553L	2
Ratanakiri	2017	WT	3
Salavan	2017	-	57
Salavan	2017	Heterozygous	1
Salavan	2017	WT	45
Salavan	2018	-	10
Salavan	2018	C580Y	14
Salavan	2018	Heterozygous	4
Salavan	2018	WT	71
Salavan	2019	-	17
Salavan	2019	C580Y	2
Salavan	2019	Heterozygous	4
Salavan	2019	WT	4
Salavan	2020	-	4
Salavan	2020	C580Y	2
Salavan	2020	R539T	1
Salavan	2020	WT	8
Salavan	2022	WT	2
Savannakhet	2017	-	78
Savannakhet	2017	C580Y	15
Savannakhet	2017	Heterozygous	1
Savannakhet	2017	P574L	5
Savannakhet	2017	WT	176
Savannakhet	2017	Y493H	9
Savannakhet	2018	-	45
Savannakhet	2018	C580Y	22
Savannakhet	2018	Heterozygous	6
Savannakhet	2018	WT	314
Savannakhet	2019	-	109
Savannakhet	2019	C580Y	17
Savannakhet	2019	Heterozygous	7
Savannakhet	2019	WT	79
Savannakhet	2020	-	12
Savannakhet	2020	C580Y	3
Savannakhet	2020	Heterozygous	2
Savannakhet	2020	R539T	1
Savannakhet	2020	WT	52
Savannakhet	2021	-	11
Savannakhet	2021	G357S	1
Savannakhet	2021	G544R	1
Savannakhet	2021	Heterozygous	1
Savannakhet	2021	WT	102
Savannakhet	2022	-	3
Savannakhet	2022	WT	5
Sekong	2017	-	5
Sekong	2017	WT	8
Sekong	2018	-	1
Sekong	2018	Heterozygous	1
Sekong	2018	WT	6
Sekong	2018	Y493H	1
Sekong	2019	-	6
Sekong	2019	C580Y	3
Sekong	2019	Heterozygous	1
Sekong	2019	WT	2
Sekong	2020	-	3
Sekong	2020	C580Y	2
Sekong	2020	WT	3
Sekong	2020	Y493H	1
Sekong	2021	-	1
Sekong	2021	WT	3
Stung Treng	2017	-	1
Stung Treng	2017	C580Y	20
Stung Treng	2017	WT	2

## Sheet: Figure6
AdmDiv1	Year	Cluster	Count
Attapeu	2017	KLV01	2
Attapeu	2017	KLV04	3
Attapeu	2017	KLV05	3
Attapeu	2017	KLV07	1
Attapeu	2017	KLV08	1
Attapeu	2017	Not clustered	91
Attapeu	2018	KLV01	18
Attapeu	2018	KLV04	9
Attapeu	2018	KLV07	1
Attapeu	2018	KLV18	23
Attapeu	2018	KLV20	23
Attapeu	2018	Not clustered	134
Attapeu	2019	KLV01	1
Attapeu	2019	KLV04	3
Attapeu	2019	KLV05	2
Attapeu	2019	KLV18	3
Attapeu	2019	Not clustered	39
Attapeu	2020	KLV01	2
Attapeu	2020	KLV04	101
Attapeu	2020	KLV07	18
Attapeu	2020	KLV20	1
Attapeu	2020	Not clustered	88
Attapeu	2021	KLV04	55
Attapeu	2021	KLV07	37
Attapeu	2021	Not clustered	30
Attapeu	2022	KLV04	13
Attapeu	2022	KLV07	29
Attapeu	2022	Not clustered	17
Binh Phuoc	2017	KLV01	7
Binh Phuoc	2017	KLV05	6
Binh Phuoc	2017	KLV08	3
Binh Phuoc	2017	KLV16	1
Binh Phuoc	2017	Not clustered	34
Binh Phuoc	2018	KLV01	30
Binh Phuoc	2018	KLV05	31
Binh Phuoc	2018	KLV07	1
Binh Phuoc	2018	KLV08	4
Binh Phuoc	2018	KLV16	9
Binh Phuoc	2018	Not clustered	249
Binh Phuoc	2019	KLV01	2
Binh Phuoc	2019	KLV05	9
Binh Phuoc	2019	KLV16	2
Binh Phuoc	2019	Not clustered	11
Binh Phuoc	2020	KLV16	3
Binh Phuoc	2021	Not clustered	4
Binh Thuan	2020	KLV05	5
Binh Thuan	2020	Not clustered	2
Binh Thuan	2021	KLV05	1
Champasak	2017	KLV01	2
Champasak	2017	KLV05	11
Champasak	2017	KLV08	5
Champasak	2017	Not clustered	76
Champasak	2018	KLV01	5
Champasak	2018	KLV05	10
Champasak	2018	KLV07	1
Champasak	2018	KLV09	7
Champasak	2018	KLV19	4
Champasak	2018	KLV20	1
Champasak	2018	KLV23	1
Champasak	2018	Not clustered	118
Champasak	2019	KLV05	2
Champasak	2019	KLV23	2
Champasak	2019	Not clustered	24
Champasak	2020	KLV04	1
Champasak	2020	Not clustered	1
Champasak	2021	KLV04	8
Champasak	2021	Not clustered	3
Dak Lak	2017	KLV01	11
Dak Lak	2017	KLV02	4
Dak Lak	2017	KLV05	6
Dak Lak	2017	KLV07	1
Dak Lak	2017	KLV08	25
Dak Lak	2017	KLV13	1
Dak Lak	2017	KLV16	1
Dak Lak	2017	KLV21	1
Dak Lak	2017	KLV23	1
Dak Lak	2017	Not clustered	116
Dak Lak	2018	KLV01	24
Dak Lak	2018	KLV02	23
Dak Lak	2018	KLV05	3
Dak Lak	2018	KLV07	3
Dak Lak	2018	KLV08	10
Dak Lak	2018	KLV12	1
Dak Lak	2018	Not clustered	61
Dak Lak	2019	KLV01	142
Dak Lak	2019	KLV02	86
Dak Lak	2019	KLV03	11
Dak Lak	2019	KLV05	11
Dak Lak	2019	KLV12	4
Dak Lak	2019	KLV13	1
Dak Lak	2019	KLV16	1
Dak Lak	2019	Not clustered	42
Dak Lak	2020	KLV01	23
Dak Lak	2020	KLV02	13
Dak Lak	2020	KLV03	3
Dak Lak	2020	KLV05	1
Dak Lak	2020	KLV12	1
Dak Lak	2020	Not clustered	5
Dak Lak	2022	KLV03	1
Dak Lak	2022	Not clustered	1
Dak Nong	2017	KLV01	13
Dak Nong	2017	KLV05	1
Dak Nong	2017	KLV07	1
Dak Nong	2017	KLV08	5
Dak Nong	2017	Not clustered	40
Dak Nong	2018	KLV01	8
Dak Nong	2018	KLV05	10
Dak Nong	2018	KLV06	1
Dak Nong	2018	KLV08	7
Dak Nong	2018	KLV09	1
Dak Nong	2018	KLV16	2
Dak Nong	2018	Not clustered	41
Dak Nong	2019	KLV01	3
Dak Nong	2019	KLV05	4
Dak Nong	2019	KLV08	1
Dak Nong	2019	KLV16	16
Dak Nong	2019	Not clustered	24
Dak Nong	2020	KLV01	2
Dak Nong	2020	KLV16	1
Dak Nong	2020	Not clustered	4
Gia Lai	2017	KLV01	17
Gia Lai	2017	KLV02	6
Gia Lai	2017	KLV05	7
Gia Lai	2017	KLV07	3
Gia Lai	2017	KLV08	11
Gia Lai	2017	KLV09	1
Gia Lai	2017	KLV13	15
Gia Lai	2017	KLV21	13
Gia Lai	2017	Not clustered	199
Gia Lai	2018	KLV01	47
Gia Lai	2018	KLV02	200
Gia Lai	2018	KLV03	18
Gia Lai	2018	KLV05	14
Gia Lai	2018	KLV07	3
Gia Lai	2018	KLV08	7
Gia Lai	2018	KLV12	2
Gia Lai	2018	KLV13	10
Gia Lai	2018	KLV21	9
Gia Lai	2018	Not clustered	136
Gia Lai	2019	KLV01	94
Gia Lai	2019	KLV02	133
Gia Lai	2019	KLV03	115
Gia Lai	2019	KLV05	9
Gia Lai	2019	KLV12	30
Gia Lai	2019	KLV13	20
Gia Lai	2019	KLV21	1
Gia Lai	2019	Not clustered	121
Gia Lai	2020	KLV01	58
Gia Lai	2020	KLV02	10
Gia Lai	2020	KLV03	38
Gia Lai	2020	KLV05	10
Gia Lai	2020	KLV12	15
Gia Lai	2020	Not clustered	20
Gia Lai	2021	KLV01	11
Gia Lai	2021	KLV03	60
Gia Lai	2021	Not clustered	2
Gia Lai	2022	KLV03	100
Gia Lai	2022	Not clustered	44
Kampong Speu	2020	Not clustered	20
Kampong Speu	2021	Not clustered	38
Kampong Speu	2022	Not clustered	8
Khanh Hoa	2017	Not clustered	26
Khanh Hoa	2018	KLV07	1
Khanh Hoa	2018	KLV14	38
Khanh Hoa	2018	Not clustered	9
Khanh Hoa	2019	KLV01	1
Khanh Hoa	2019	KLV14	5
Khanh Hoa	2019	Not clustered	1
Khanh Hoa	2020	Not clustered	1
Kon Tum	2019	Not clustered	3
Mondulkiri	2020	Not clustered	4
Mondulkiri	2021	Not clustered	7
Mondulkiri	2022	Not clustered	7
Ninh Thuan	2017	Not clustered	43
Ninh Thuan	2018	Not clustered	12
Ninh Thuan	2019	Not clustered	13
Ninh Thuan	2020	Not clustered	1
Ninh Thuan	2022	Not clustered	2
Phu Yen	2019	KLV01	49
Phu Yen	2019	KLV02	43
Phu Yen	2019	KLV03	66
Phu Yen	2019	KLV05	1
Phu Yen	2019	KLV12	3
Phu Yen	2019	Not clustered	35
Phu Yen	2020	KLV01	9
Phu Yen	2020	KLV02	3
Phu Yen	2020	KLV03	18
Phu Yen	2020	KLV05	1
Phu Yen	2020	Not clustered	24
Phu Yen	2021	KLV01	6
Phu Yen	2021	KLV03	7
Phu Yen	2021	Not clustered	4
Phu Yen	2022	KLV03	4
Phu Yen	2022	Not clustered	5
Pursat	2020	Not clustered	6
Pursat	2021	KLV11	3
Pursat	2021	Not clustered	16
Pursat	2022	KLV11	53
Pursat	2022	Not clustered	31
Quang Binh	2022	Not clustered	1
Quang Tri	2017	KLV06	2
Quang Tri	2017	Not clustered	26
Quang Tri	2018	KLV06	3
Quang Tri	2018	KLV09	1
Quang Tri	2018	KLV22	1
Quang Tri	2018	Not clustered	14
Quang Tri	2019	KLV09	1
Quang Tri	2019	KLV22	1
Quang Tri	2019	Not clustered	5
Quang Tri	2020	Not clustered	1
Quang Tri	2021	Not clustered	1
Quang Tri	2022	Not clustered	3
Ratanakiri	2017	KLV01	1
Ratanakiri	2017	KLV05	1
Ratanakiri	2017	Not clustered	24
Salavan	2017	KLV06	13
Salavan	2017	KLV09	4
Salavan	2017	KLV19	4
Salavan	2017	KLV23	9
Salavan	2017	Not clustered	73
Salavan	2018	KLV06	24
Salavan	2018	KLV09	2
Salavan	2018	KLV17	1
Salavan	2018	KLV19	10
Salavan	2018	KLV23	8
Salavan	2018	Not clustered	54
Salavan	2019	KLV06	4
Salavan	2019	KLV17	2
Salavan	2019	Not clustered	21
Salavan	2020	KLV04	1
Salavan	2020	KLV17	6
Salavan	2020	Not clustered	8
Salavan	2022	Not clustered	2
Savannakhet	2017	KLV06	50
Savannakhet	2017	KLV09	31
Savannakhet	2017	KLV15	16
Savannakhet	2017	KLV22	6
Savannakhet	2017	Not clustered	181
Savannakhet	2018	KLV06	34
Savannakhet	2018	KLV09	28
Savannakhet	2018	KLV15	23
Savannakhet	2018	KLV17	11
Savannakhet	2018	KLV19	1
Savannakhet	2018	KLV22	8
Savannakhet	2018	KLV23	1
Savannakhet	2018	Not clustered	281
Savannakhet	2019	KLV06	11
Savannakhet	2019	KLV09	6
Savannakhet	2019	KLV10	1
Savannakhet	2019	KLV19	7
Savannakhet	2019	KLV22	8
Savannakhet	2019	Not clustered	179
Savannakhet	2020	KLV04	1
Savannakhet	2020	KLV06	6
Savannakhet	2020	KLV07	1
Savannakhet	2020	KLV09	1
Savannakhet	2020	KLV17	12
Savannakhet	2020	Not clustered	49
Savannakhet	2021	KLV10	57
Savannakhet	2021	KLV15	1
Savannakhet	2021	Not clustered	58
Savannakhet	2022	Not clustered	8
Sekong	2017	Not clustered	13
Sekong	2018	Not clustered	9
Sekong	2019	Not clustered	12
Sekong	2020	KLV07	1
Sekong	2020	Not clustered	8
Sekong	2021	Not clustered	4
Stung Treng	2017	KLV01	2
Stung Treng	2017	KLV05	4
Stung Treng	2017	KLV07	2
Stung Treng	2017	KLV08	6
Stung Treng	2017	Not clustered	9
